# Supplementary material for: Stereocalpin B, a New Cyclic Depsipeptide from the Antarctic Lichen Ramalina terebrata
Source: Metabolites. 2022 Feb 3;12(2):141. doi: 10.3390/metabo12020141 (PMC8880677; doi:10.3390/metabo12020141)
Supplement: Supplementary file 1 [file metabolites-12-00141-s001.zip]

Archive with 1 entries (1 files):
- metabolites-1539714-SI.pdf
